# Supplementary material for: The Role of TLR-2 in Lethal COVID-19 Disease Involving Medullary and Resident Lung Megakaryocyte Up-Regulation in the Microthrombosis Mechanism
Source: Cells. 2024 May 17;13(10):854. doi: 10.3390/cells13100854 (PMC11120208; doi:10.3390/cells13100854)
Supplement: Supplementary file 1 [file cells-13-00854-s001.zip]

Archive with 1 entries (1 files):
- cells-2947345-supplementary.pdf
